# Supplementary material for: Circulation and colonisation of Blastocystis subtypes in schoolchildren of various ethnicities in rural northern Thailand
Source: Epidemiol Infect. 2023 Apr 27;151:e77. doi: 10.1017/S0950268823000596 (PMC10204141; doi:10.1017/S0950268823000596)
Supplement: Supplementary file 1 [file S0950268823000596sup001.zip]

Archive with 7 entries (7 files):
- S0950268823000596sup001.png
- S0950268823000596sup002.png
- S0950268823000596sup003.png
- S0950268823000596sup004.png
- S0950268823000596sup005.jpg
- S0950268823000596sup006.docx
- S0950268823000596sup007.docx
